# Supplementary material for: Mass Spectrometric Analysis of Cucurbitacins and Dihydrocucurbitacins from the Tuber of Citrullus naudinianus
Source: Biomolecules. 2023 Jul 26;13(8):1168. doi: 10.3390/biom13081168 (PMC10452186; doi:10.3390/biom13081168)
Supplement: Supplementary file 1 [file biomolecules-13-01168-s001.zip]

Archive with 1 entries (1 files):
- biomolecules-2425775-supplementary.pdf
